# Supplementary material for: Berberine Hydrochloride Reduces the Intracellular Survival of Salmonella Typhimurium by Enhancing Host Autophagic Flux Through the Inhibition of the Type III Secretion System
Source: Biomolecules. 2025 Nov 13;15(11):1589. doi: 10.3390/biom15111589 (PMC12650033; doi:10.3390/biom15111589)
Supplement: Supplementary file 1 [file biomolecules-15-01589-s001.zip]

Archive with 1 entries (1 files):
- biomolecules-3926763-supplementary.xlsx
