# Supplementary material for: Berberine Hydrochloride Reduces the Intracellular Survival of Salmonella Typhimurium by Enhancing Host Autophagic Flux Through the Inhibition of the Type III Secretion System
Source: Biomolecules. 2025 Nov 13;15(11):1589. doi: 10.3390/biom15111589 (PMC12650033; doi:10.3390/biom15111589)
Supplement: Supplementary file 1 [file biomolecules-15-01589-s001.zip › biomolecules-3926763-supplementary.xlsx]

## Sheet: Filtering Results
81 screened proteins
STM14_5286
STM14_2416
STM14_3870
STM14_0148
STM14_0150
STM14_0226
STM14_0448
STM14_4014
STM14_4205
STM14_0744
STM14_2398
STM14_1348
STM14_1353
STM14_3110
STM14_3106
STM14_1697
STM14_3484
STM14_3482
STM14_3481
STM14_3465
STM14_1687
STM14_0338
STM14_0333
STM14_0327
STM14_0319
STM14_3472
STM14_1689
STM14_1705
STM14_1715
STM14_1971
STM14_1726
STM14_4529
STM14_4377
STM14_2482
STM14_2656
STM14_4109
STM14_0764
STM14_5242
STM14_3542
STM14_3331
STM14_5268
STM14_2103
STM14_4278
STM14_5080
STM14_2477
STM14_5436
STM14_2915
STM14_3476
STM14_1686
STM14_3513
STM14_0606
STM14_2745
STM14_1176
STM14_4936
STM14_4878
STM14_4959
STM14_0013
STM14_3234
STM14_4461
STM14_4780
STM14_4779
STM14_2014
STM14_1889
STM14_0018
STM14_2317
STM14_2175
STM14_0880
STM14_4704
STM14_0751
STM14_5615
STM14_1346
STM14_4032
STM14_0278
STM14_4520
STM14_5627
STM14_1349
STM14_2815
STM14_1090
STM14_3450
STM14_4004
STM14_1700
